# Supplementary material for: Machine Learning-Based Prediction of Complications and Prolonged Hospitalization with the GLIM Criteria Combinations Containing Calf Circumference in Elderly Asian Patients
Source: Nutrients. 2023 Sep 26;15(19):4146. doi: 10.3390/nu15194146 (PMC10574169; doi:10.3390/nu15194146)
Supplement: Supplementary file 1 [file nutrients-15-04146-s001.zip]

Archive with 1 entries (1 files):
- nutrients-2609153-SI.pdf
